# Supplementary material for: Phylogeography of Angiostrongylus cantonensis (Nematoda: Angiostrongylidae) in southern China and some surrounding areas
Source: PLoS Negl Trop Dis. 2017 Aug 21;11(8):e0005776. doi: 10.1371/journal.pntd.0005776 (PMC5578690; doi:10.1371/journal.pntd.0005776)
Supplement: S2 Table — (XLS) [file pntd.0005776.s002.xls]

## Sheet: MatrixOutput
p-distance (below) and p value (above) generated by MEGA 6.0
	H1	H2	H3	H4	H5	H6	H7	H8	H9	H10	H11	H12	H13	H14	H15	H16	H17	H18	H19	H20	H21	H22	H23	H24	H25	H26	H27	H28	H29	H30	H31	H32	H34	H35	H39	H40	H41	H42	H33	H36	H37	H38
H1		0.00813152	0.00776008	0.000892925	0.00592058	0.00776008	0.00774572	0.00590802	0.00282915	0.00760457	0.00761186	0.00766182	0.00789292	0.00786643	0.00790285	0.00120829	0.00771867	0.0075593	0.00762733	0.000820696	0.00215847	0.00238424	0.00238562	0.00233961	0.00570499	0.00584997	0.00120056	0.00604479	0.00232532	0.00587428	0.0025146	0.00270392	0.00819971	0.0058592	0.00756628	0.0059006	0.008315	0.00824964	0.0123387	0.0125775	0.0127578	0.0128776
H2	0.0613716		0.00778688	0.00821911	0.00837349	0.00778688	0.0077053	0.00850244	0.008223	0.00772948	0.00775645	0.00783381	0.00244802	0.0020265	0.00229762	0.0080106	0.00782586	0.00771463	0.00767837	0.00822436	0.00804363	0.00816029	0.00814842	0.00805899	0.00818669	0.00824153	0.00813047	0.00835772	0.00786329	0.00831416	0.00797946	0.00821151	0.00194657	0.00776758	0.00778617	0.00786068	0.00231185	0.00216691	0.0123571	0.0123479	0.0124437	0.0125263
H3	0.0612135	0.0634469		0.00782085	0.00807034	0	0.000913982	0.00815735	0.0080465	0.00154284	0.00176831	0.00176359	0.00791658	0.0077728	0.0077961	0.00766274	0.00124964	0.00126456	0.000852102	0.00783133	0.00778935	0.00785879	0.00786674	0.00785213	0.00847127	0.00856515	0.00776396	0.00870955	0.0077107	0.0086736	0.00779874	0.00799057	0.00788451	0.00813542	0.00149573	0.00815229	0.0078803	0.00782306	0.0123591	0.0125655	0.0125839	0.0126311
H4	0.000906735	0.0623942	0.0622285		0.00600969	0.00782085	0.0077996	0.00599809	0.0030076	0.00768541	0.00770405	0.00775177	0.00799614	0.00798071	0.00800684	0.00151832	0.00778596	0.0076356	0.00769053	0.00121832	0.00238562	0.00259476	0.00215849	0.00254992	0.00584997	0.00570556	0.000880769	0.00590281	0.0025146	0.00601695	0.00232534	0.00249985	0.00830293	0.00597434	0.00765216	0.0060259	0.00840241	0.00833946	0.0124581	0.012685	0.0128668	0.0129859
H5	0.0359185	0.0636863	0.0623225	0.0368889		0.00807034	0.00804168	0.000820713	0.00581859	0.00785939	0.00791251	0.00789661	0.00802848	0.00814323	0.00810926	0.00575015	0.00807084	0.00777468	0.00793279	0.00590802	0.00549451	0.00557065	0.00559488	0.0056837	0.00479945	0.00487142	0.00596488	0.0049479	0.0055095	0.00486545	0.00562233	0.00552002	0.00840109	0.0048775	0.0078167	0.00500431	0.00849217	0.00846055	0.0116269	0.0119097	0.0121638	0.0123189
H6	0.0612135	0.0634469	0	0.0622285	0.0623225		0.000913982	0.00815735	0.0080465	0.00154284	0.00176831	0.00176359	0.00791658	0.0077728	0.0077961	0.00766274	0.00124964	0.00126456	0.000852102	0.00783133	0.00778935	0.00785879	0.00786674	0.00785213	0.00847127	0.00856515	0.00776396	0.00870955	0.0077107	0.0086736	0.00779874	0.00799057	0.00788451	0.00813542	0.00149573	0.00815229	0.0078803	0.00782306	0.0123591	0.0125655	0.0125839	0.0126311
H7	0.0622676	0.0645141	0.000906885	0.0632851	0.0633842	0.000906885		0.00814765	0.00803498	0.00172519	0.00192992	0.00194289	0.00784961	0.00770316	0.00773267	0.00764764	0.00142862	0.00152088	0.00118341	0.00783626	0.00778347	0.0078469	0.0078542	0.00784074	0.00849303	0.00858067	0.00774091	0.00873775	0.00770935	0.00869259	0.00779075	0.00797772	0.00777837	0.00818836	0.00170133	0.00819986	0.00778913	0.00772226	0.0123772	0.0125844	0.0125833	0.0126413
H8	0.036906	0.064757	0.0633841	0.0378782	0.000906896	0.0633841	0.0644488		0.00580467	0.00795688	0.0080032	0.00800306	0.00812423	0.00824832	0.00821523	0.00574996	0.00815913	0.0078758	0.00802491	0.00592058	0.00548856	0.005562	0.00558997	0.00568118	0.00483597	0.00490894	0.00596077	0.0049862	0.00550146	0.00490314	0.00561543	0.00552645	0.00853996	0.00490462	0.00791643	0.00502933	0.00861891	0.0085895	0.0117579	0.0120248	0.0122778	0.0124277
H9	0.00916258	0.0634479	0.0632654	0.0100868	0.035881	0.0632654	0.0643255	0.0368697		0.00792908	0.00794523	0.00797698	0.00801719	0.00800226	0.00802059	0.00254802	0.00801189	0.00786159	0.00793004	0.00290431	0.00258577	0.00279187	0.00282355	0.00275957	0.00549213	0.00563679	0.0029131	0.00582	0.00271996	0.00568986	0.00292726	0.00308477	0.00829759	0.00563759	0.00789782	0.00571925	0.00846731	0.00836359	0.0122684	0.0125391	0.0127544	0.0128878
H10	0.0602045	0.0645606	0.00272607	0.0612187	0.0613097	0.00272607	0.00363925	0.0623689	0.062254		0.000906295	0.000884019	0.0078581	0.00773009	0.00774824	0.00749641	0.00163343	0.000890473	0.00128495	0.00768663	0.0076134	0.00767267	0.0077112	0.00764726	0.0081818	0.00829647	0.00761702	0.00843699	0.00752221	0.00838887	0.00763109	0.00783039	0.00783296	0.00790006	0.00120149	0.00791817	0.00782147	0.00776584	0.0122588	0.0124795	0.0124907	0.0125437
H11	0.0612189	0.065592	0.00363675	0.0622336	0.0623296	0.00363675	0.0045519	0.0633914	0.0632704	0.000906748		0.00127064	0.00786528	0.00775279	0.00776086	0.00750192	0.00188275	0.00121595	0.00154024	0.00768653	0.00759887	0.00765772	0.00770816	0.00763768	0.00821504	0.00834011	0.00762419	0.00847473	0.00751819	0.00841316	0.00763855	0.00783725	0.00786013	0.0079102	0.001545	0.00794816	0.00786999	0.00780838	0.012322	0.0125326	0.0125621	0.0126219
H12	0.0612565	0.0656315	0.00363925	0.0622731	0.062369	0.00363925	0.00455465	0.0634313	0.0633118	0.000906886	0.00181517		0.00792843	0.00779557	0.00780748	0.00756166	0.00182898	0.00124956	0.00156065	0.00775268	0.00768097	0.00774049	0.00778762	0.00771028	0.00822567	0.00834855	0.00768504	0.00848907	0.00759461	0.00842789	0.00771221	0.00789458	0.00791903	0.00795061	0.00147384	0.0079647	0.00791762	0.00785642	0.0122836	0.0125077	0.012511	0.0125594
H13	0.0603718	0.00638797	0.06452	0.0613949	0.0647574	0.06452	0.0655899	0.0658309	0.0624487	0.0656363	0.0666702	0.0667099		0.00127973	0.000896191	0.00781101	0.00792301	0.00783132	0.00779467	0.00797207	0.00784127	0.00791376	0.00796218	0.00785491	0.00795337	0.00800925	0.0079178	0.00816452	0.00764374	0.00806537	0.00777699	0.00804342	0.00235506	0.00771432	0.00792266	0.00781881	0.00273509	0.00259885	0.0124713	0.0124127	0.0124912	0.0125878
H14	0.0603994	0.00455245	0.0624217	0.0614238	0.0647899	0.0624217	0.0634861	0.065864	0.0624798	0.0635306	0.0645606	0.0645987	0.00181568		0.000914618	0.00778778	0.00779148	0.00769934	0.00765705	0.00795554	0.00784487	0.00792441	0.00797656	0.00785112	0.00802429	0.00809024	0.00791162	0.00824023	0.00766245	0.00816685	0.00780645	0.0080465	0.00191799	0.00765811	0.00778898	0.00776054	0.00234396	0.00218501	0.0122718	0.0122446	0.012333	0.0124352
H15	0.0614302	0.00547	0.0634532	0.0624559	0.0658309	0.0634532	0.06452	0.0669076	0.063513	0.0645658	0.065597	0.0656363	0.0009069	0.000906944		0.00782956	0.00780688	0.00772297	0.00767722	0.00799214	0.00785689	0.00793171	0.00797861	0.00786716	0.00802752	0.00808374	0.00792384	0.00823643	0.00766449	0.00815632	0.00779849	0.00805401	0.00214397	0.00769234	0.00781696	0.00779892	0.00253161	0.00237636	0.0123968	0.0123495	0.0124313	0.012532
H16	0.00181611	0.0593135	0.0591475	0.00272659	0.0339476	0.0591475	0.0601976	0.0349315	0.00731095	0.0581415	0.0591528	0.0591894	0.0583172	0.0583451	0.059371		0.00761346	0.00744833	0.00752714	0.00141973	0.00179671	0.00205557	0.00205133	0.0020264	0.00553359	0.00567749	0.00168813	0.00587986	0.00202877	0.00569168	0.0022319	0.00237573	0.00809979	0.00567841	0.00745571	0.00572068	0.00821474	0.00814973	0.0122491	0.0124984	0.0126752	0.0127983
H17	0.0612189	0.0634547	0.00181462	0.0622336	0.0623296	0.00181462	0.00272404	0.0633914	0.0632704	0.0027261	0.00363755	0.00363929	0.0645275	0.0624287	0.0634604	0.0591528		0.00131822	0.000926502	0.00779173	0.0077283	0.00778245	0.00781244	0.00777136	0.00846168	0.00856149	0.0077204	0.00870686	0.00764035	0.00865512	0.00773535	0.00793391	0.00791857	0.00815532	0.00159456	0.00818505	0.00793186	0.00786459	0.0121194	0.0123301	0.0123372	0.0123933
H18	0.0591556	0.0634929	0.00181514	0.0601674	0.0602534	0.00181514	0.00272607	0.0613096	0.0611992	0.000906886	0.00181517	0.00181596	0.0645658	0.0624655	0.0634984	0.0570966	0.00181517		0.000895289	0.0076443	0.00756366	0.00763142	0.00765694	0.00762012	0.0081689	0.00827824	0.00756834	0.00842617	0.00747485	0.00838179	0.00757917	0.00778869	0.0078034	0.00786627	0.000849691	0.00789047	0.00779465	0.00773687	0.0122311	0.0124298	0.0124513	0.0125015
H19	0.0602045	0.0624287	0.000906727	0.0612187	0.0613097	0.000906727	0.00181514	0.0623689	0.062254	0.00181596	0.0027261	0.00272723	0.063499	0.0614041	0.0624346	0.0581415	0.000906748	0.000906886		0.00770378	0.00764909	0.00771955	0.00772925	0.00770172	0.00830495	0.00840163	0.007628	0.00854905	0.00755659	0.00850529	0.00764771	0.0078537	0.00776162	0.0080004	0.00122291	0.00802186	0.00776756	0.00770728	0.0122164	0.0124249	0.0124425	0.0124969
H20	0.000906888	0.0624321	0.0622673	0.00181516	0.036906	0.0622673	0.0633246	0.0359185	0.0100871	0.0612562	0.062273	0.0623112	0.0614302	0.0614585	0.0624917	0.00272675	0.062273	0.0602042	0.0612562		0.00225537	0.00246801	0.00247609	0.00243448	0.00573265	0.00587855	0.00143332	0.00607401	0.00242164	0.00590334	0.00260619	0.00278568	0.00830246	0.00588708	0.00765031	0.00592685	0.00840448	0.00834181	0.012476	0.0127027	0.0128819	0.0129961
H21	0.00547578	0.0593186	0.0591537	0.00639464	0.0319879	0.0591537	0.060204	0.0329682	0.00731114	0.0581475	0.0591591	0.0591956	0.058322	0.0583498	0.059376	0.00364139	0.0591591	0.0571025	0.0581475	0.00639471		0.000889181	0.000892929	0.000910786	0.00543239	0.00558946	0.00224924	0.00576792	0.00092633	0.00560253	0.00124109	0.00149579	0.00816245	0.0055245	0.00757478	0.00557537	0.00830561	0.00822716	0.0123691	0.0125883	0.0127777	0.0128986
H22	0.00639654	0.0603521	0.0601923	0.00731754	0.032969	0.0601923	0.0612448	0.0339511	0.0082361	0.0591845	0.0601978	0.0602347	0.0593535	0.059381	0.0604099	0.0045575	0.0601978	0.0581374	0.0591845	0.00731759	0.000906933		0.0012653	0.00135281	0.0054501	0.00560765	0.00246036	0.0057734	0.00126717	0.00561313	0.00151728	0.00177077	0.00826507	0.00560868	0.00763027	0.00564355	0.00840678	0.00833071	0.0124649	0.0126922	0.0128948	0.0130171
H23	0.00639464	0.0603388	0.0601658	0.0054758	0.0329508	0.0601658	0.0612185	0.0339331	0.00823114	0.0591588	0.0601708	0.0602093	0.0593428	0.059372	0.0603994	0.00455608	0.0601708	0.0581113	0.0591588	0.00731465	0.000906736	0.0018154		0.0012746	0.00558946	0.00543296	0.00197418	0.00561402	0.00124109	0.00575688	0.000926331	0.00118948	0.00828242	0.00565201	0.00767761	0.00571334	0.00840944	0.00833352	0.0124988	0.0127062	0.0128971	0.0130173
H24	0.00639471	0.0603747	0.0602036	0.00731465	0.0329682	0.0602036	0.061257	0.0339512	0.00823152	0.0591953	0.0602092	0.0602464	0.059376	0.0594044	0.0604329	0.00455617	0.0602092	0.0581472	0.0591953	0.00731517	0.000906892	0.00181564	0.00181517		0.00557738	0.00573097	0.00242325	0.00590837	0.00128102	0.00575904	0.00152282	0.00180246	0.00816944	0.00564154	0.00763118	0.00569198	0.00830598	0.00822358	0.0125076	0.0126884	0.0129201	0.0130395
H25	0.0358863	0.0593084	0.0643122	0.0368549	0.02424	0.0643122	0.0653775	0.0252036	0.0358422	0.0632997	0.0643185	0.0643626	0.0603712	0.0604018	0.0614307	0.0339147	0.0643185	0.0622398	0.0632997	0.0368718	0.0319546	0.0329361	0.0329155	0.0329332		0.000892948	0.00580038	0.00130241	0.00545069	0.00089001	0.00561933	0.00538558	0.00822512	0.00371112	0.00819741	0.00386829	0.00826246	0.00830446	0.012106	0.0123076	0.0124726	0.0126114
H26	0.0368549	0.0603284	0.0653322	0.0358875	0.0251895	0.0653322	0.0664001	0.0261551	0.0368087	0.0643188	0.0653382	0.0653843	0.0613942	0.0614264	0.0624564	0.0348793	0.0653382	0.0632564	0.0643188	0.0378421	0.0329155	0.033899	0.0319557	0.033896	0.000906744		0.00564202	0.000935474	0.00561933	0.0012638	0.00545128	0.00522637	0.00829574	0.00374791	0.00831552	0.00391947	0.00832153	0.00836149	0.0121965	0.0124119	0.0125789	0.0127166
H27	0.00181536	0.0613626	0.0611924	0.000906924	0.0359001	0.0611924	0.062247	0.0368877	0.00915769	0.0601841	0.0611975	0.0612365	0.0603651	0.0603943	0.0614238	0.00364014	0.0611975	0.0591348	0.0601841	0.00272505	0.00547421	0.00639477	0.00455746	0.00639212	0.0358657	0.0349003		0.00584131	0.00238862	0.00597611	0.00215844	0.00235435	0.00822727	0.00588824	0.00758976	0.00594579	0.00832954	0.00826329	0.0124954	0.0126971	0.0128829	0.0129982
H28	0.0378219	0.0613493	0.0663519	0.0368542	0.0261393	0.0663519	0.0674222	0.0271069	0.0377726	0.0653381	0.066358	0.0664061	0.0624178	0.0624516	0.0634826	0.0358427	0.066358	0.0642732	0.0653381	0.0388108	0.0338754	0.0348607	0.0329154	0.0348578	0.00181596	0.000907004	0.0358651		0.00578579	0.00158359	0.00562032	0.00538806	0.00841635	0.00382682	0.00846855	0.00400596	0.00844622	0.00847839	0.0122371	0.0124893	0.0126443	0.0127872
H29	0.00639654	0.0582931	0.0581248	0.00731754	0.0310123	0.0581248	0.059173	0.0319908	0.0082361	0.0571201	0.0581301	0.0581661	0.0572982	0.057326	0.0583498	0.0045575	0.0581301	0.0560771	0.0571201	0.00731759	0.000906933	0.00181615	0.0018154	0.00181564	0.0309789	0.0319381	0.00639477	0.0328963		0.00562268	0.00089293	0.00168617	0.00797978	0.00549015	0.00747902	0.00553225	0.00811713	0.00804591	0.0122208	0.0124337	0.0126048	0.0127223
H30	0.0368718	0.0603653	0.0653772	0.0378421	0.0252036	0.0653772	0.0664456	0.0261697	0.036829	0.0643624	0.0653838	0.0654284	0.0614307	0.0614621	0.0624933	0.0348967	0.0653838	0.0632995	0.0643624	0.0378601	0.0329332	0.0339164	0.033896	0.0339147	0.000906898	0.0018152	0.0368512	0.00272629	0.0319559		0.00578829	0.00552519	0.00834445	0.00381859	0.0084109	0.00397273	0.00836159	0.00841401	0.0122494	0.0124758	0.0126447	0.0127776
H31	0.00731754	0.0593122	0.0591354	0.00639657	0.0319735	0.0591354	0.0601861	0.0329541	0.0091583	0.0581298	0.0591404	0.0591783	0.0583177	0.058347	0.059372	0.00547431	0.0591404	0.0570844	0.0581298	0.00823971	0.0018154	0.0027267	0.000906933	0.00272513	0.0319381	0.0309801	0.00547589	0.0319381	0.000906737	0.0329169		0.00146208	0.00811128	0.00563063	0.00759303	0.00568329	0.0082321	0.00816345	0.0123595	0.0125604	0.012733	0.0128498
H32	0.00823962	0.0613358	0.0622203	0.00731757	0.0329706	0.0622203	0.0632777	0.0339529	0.0100804	0.0612113	0.0622262	0.0622665	0.0603402	0.0603699	0.0613989	0.00639214	0.0622262	0.0601593	0.0612113	0.00916268	0.00272457	0.00363801	0.00181541	0.00363496	0.0309815	0.0300238	0.0063948	0.0309816	0.00363801	0.0319586	0.0027267		0.00835365	0.0055132	0.00782187	0.00556024	0.00847348	0.00839567	0.0123279	0.0125829	0.0127442	0.0128659
H34	0.0635057	0.00363776	0.0634532	0.0645341	0.0658309	0.0634532	0.06452	0.0669076	0.0655935	0.0645658	0.065597	0.0656363	0.00639161	0.00455514	0.00547311	0.0614357	0.0634604	0.0634984	0.0624346	0.0645719	0.0614413	0.0624812	0.0624673	0.0625031	0.0614307	0.0624564	0.0634965	0.0634826	0.0604099	0.0624933	0.0614346	0.0634708		0.00777731	0.0078684	0.00785489	0.0012797	0.000910926	0.012412	0.0123907	0.0124863	0.0125684
H35	0.0368681	0.0562163	0.0654373	0.0378372	0.0271557	0.0654373	0.0665074	0.0281283	0.0368339	0.064421	0.0654457	0.0654888	0.0593751	0.0572985	0.0583201	0.0348981	0.0654457	0.0633564	0.064421	0.0378585	0.0329399	0.03392	0.0339023	0.0339234	0.0147516	0.015684	0.0368489	0.0166177	0.0319652	0.0156935	0.0329262	0.0319667	0.0583201		0.00789047	0.000849735	0.00780574	0.00788707	0.0118692	0.0121763	0.0122714	0.0123947
H39	0.0601674	0.0645206	0.00272498	0.0611802	0.0612702	0.00272498	0.00363741	0.062329	0.0622139	0.00181514	0.00272404	0.00272608	0.0655965	0.0634924	0.0645264	0.0581052	0.00272404	0.000906729	0.00181514	0.0612184	0.0581113	0.0591479	0.0591212	0.0591585	0.0632564	0.0642741	0.060146	0.0652916	0.0570844	0.0643186	0.0580928	0.0611714	0.0645264	0.0643772		0.00786755	0.00785051	0.007802	0.012217	0.0124214	0.0124466	0.0124901
H40	0.0378372	0.0572309	0.0664616	0.0388071	0.0281126	0.0664616	0.0675344	0.0290874	0.0378016	0.0654445	0.0664698	0.0665149	0.0603978	0.0583175	0.0593402	0.0358637	0.0664698	0.0643772	0.0654445	0.0388296	0.0339023	0.0348841	0.0348655	0.034888	0.015684	0.0166172	0.0378171	0.0175515	0.0329262	0.016628	0.0338879	0.0329282	0.0593402	0.000906746	0.0633631		0.00789206	0.00796406	0.0118978	0.0122151	0.0123149	0.0124312
H41	0.0655864	0.00546989	0.0634476	0.0666175	0.0679197	0.0634476	0.0645142	0.0690013	0.0676791	0.06456	0.0655911	0.0656303	0.0082386	0.00639345	0.00731614	0.0635057	0.0634548	0.0634928	0.0624291	0.0666571	0.0635119	0.0645579	0.0645405	0.0645783	0.0614254	0.0624509	0.0655744	0.063477	0.0624753	0.0624878	0.0635025	0.0655483	0.00181617	0.0583154	0.0645207	0.0593354		0.00088324	0.0124078	0.0124058	0.0125109	0.0125889
H42	0.0645447	0.00455238	0.0624163	0.0655744	0.0668742	0.0624163	0.0634807	0.0679533	0.0666349	0.0635251	0.064555	0.064593	0.0073139	0.00547311	0.00639345	0.0624694	0.0624234	0.0624602	0.0613989	0.0656132	0.0624753	0.0635182	0.0635025	0.0635394	0.0624621	0.063489	0.0645341	0.0645163	0.0614413	0.063527	0.0624673	0.0645081	0.000906941	0.0593441	0.0634869	0.0603653	0.000906939		0.012476	0.012462	0.0125499	0.0126344
H33	0.133674	0.127652	0.13235	0.134845	0.126443	0.13235	0.13362	0.127693	0.133654	0.131215	0.132382	0.132482	0.13143	0.129006	0.130164	0.132506	0.130085	0.129953	0.131215	0.134942	0.131346	0.132542	0.132516	0.132609	0.126446	0.127606	0.133669	0.128756	0.130178	0.127696	0.131346	0.131254	0.128911	0.126635	0.131114	0.127799	0.128889	0.130069		0.00253065	0.00239071	0.00261237
H36	0.136131	0.133883	0.133528	0.137308	0.130109	0.133528	0.134801	0.13137	0.13611	0.132391	0.133559	0.133661	0.137722	0.135261	0.136434	0.134958	0.131261	0.131126	0.132391	0.137407	0.133793	0.134996	0.134968	0.135063	0.132641	0.133816	0.136126	0.134981	0.132618	0.133911	0.133791	0.134963	0.135162	0.132839	0.132289	0.134018	0.135138	0.136336	0.00731486		0.00206656	0.00224445
H37	0.137306	0.133759	0.133416	0.138484	0.131267	0.133416	0.134687	0.13253	0.137281	0.132282	0.133448	0.13355	0.137595	0.135136	0.136309	0.13613	0.131153	0.131018	0.132282	0.138584	0.134962	0.136169	0.136138	0.136235	0.133799	0.134976	0.137299	0.136141	0.133784	0.135072	0.134959	0.136131	0.135038	0.133997	0.132179	0.135178	0.135014	0.136211	0.00639076	0.00455503		0.000902486
H38	0.138493	0.134927	0.134586	0.139673	0.132434	0.134586	0.135861	0.1337	0.138465	0.133452	0.134618	0.134723	0.138775	0.136309	0.137486	0.137314	0.132322	0.132185	0.133452	0.139774	0.136143	0.137354	0.137321	0.137419	0.134968	0.136146	0.138484	0.137313	0.134962	0.136244	0.136138	0.137312	0.136211	0.135166	0.133347	0.136348	0.136187	0.137388	0.00731112	0.00547126	0.000906924

## Sheet: Caption
Table. Estimates of Evolutionary Divergence between Sequences
The number of base substitutions per site from between sequences are shown. Standard error estimate(s) are shown above the diagonal. Analyses were conducted using the Tajima-Nei model [1]. The analysis involved 42 nucleotide sequences. Codon positions included were 1st+2nd+3rd+Noncoding. All positions containing gaps and missing data were eliminated. There were a total of 1104 positions in the fi…
1. Tajima F. and Nei M. (1984). Estimation of evolutionary distance between nucleotide sequences. Molecular Biology and Evolution 1:269-285.
2. Kumar S., Stecher G., and Tamura K. (2016). MEGA7: Molecular Evolutionary Genetics Analysis version 7.0 for bigger datasets.Molecular Biology and Evolution 33:1870-1874.
Disclaimer: Although utmost care has been taken to ensure the correctness of the caption, the caption text is provided "as is" without any warranty of any kind. Authors advise the user to carefully check the caption prior to its use for any purpose and report any errors or problems to the authors immediately (www.megasoftware.net). In no event shall the authors and their employers be liable for a…
